# Supplementary material for: Molecular basis of the inositol deacylase PGAP1 involved in quality control of GPI-AP biogenesis
Source: Nat Commun. 2024 Jan 2;15:8. doi: 10.1038/s41467-023-44568-2 (PMC10761859; doi:10.1038/s41467-023-44568-2)
Supplement: Supplementary file 4 — Source Data [file 41467_2023_44568_MOESM4_ESM.xlsx]

## Sheet: Fig.1c
Time (h)		WT				ypgap1				sec13-1				sec13-1 ypgap1				sec13-1 ypgap1::yPGAP1				sec13-1 ypgap1::cPGAP1
0		0.1467	0.1188	0.1248		0.1625	0.156	0.1049		0.1324	0.1313	0.1227		0.134	0.133	0.1589		0.1506	0.158	0.1349		0.1564	0.1011	0.1297
1		0.1726	0.1564	0.1719		0.1547	0.1311	0.138		0.1463	0.121	0.1308		0.1642	0.133	0.2013		0.1298	0.1552	0.1462		0.1793	0.1488	0.1196
3		0.2809	0.2377	0.2551		0.2215	0.2021	0.1844		0.1976	0.1346	0.1176		0.1808	0.1852	0.3172		0.1657	0.1844	0.1829		0.2277	0.1762	0.1554
5		0.6031	0.4945	0.5453		0.377	0.3709	0.3439		0.2525	0.1449	0.1123		0.2875	0.2815	0.3647		0.1725	0.1831	0.1996		0.2494	0.2061	0.1516
7		1.205	0.9904	1.1026		0.6202	0.6342	0.559		0.2592	0.1499	0.1722		0.3691	0.3752	0.4875		0.194	0.21	0.1959		0.309	0.2331	0.188
9		2.656	2.296	2.5092		1.2568	1.3216	1.2884		0.2968	0.2155	0.2176		0.5619	0.5501	0.6621		0.2655	0.2569	0.2788		0.372	0.2665	0.2547
18		2.4945	2.5555	2.4175		2.2615	2.2395	2.275		0.3267	0.2389	0.2381		1.2705	1.361	1.506		0.3224	0.3232	0.3393		0.5722	0.4876	0.4259
20		1.893	2.2625	2.018		1.9805	2.2225	1.99		0.3322	0.2315	0.2113		1.177	1.2115	1.5535		0.3356	0.3383	0.3279		0.6012	0.5179	0.4487
24		1.871	1.8915	1.851		2.216	2.0265	1.9995		0.3432	0.2396	0.2193		1.2865	1.2325	1.4175		0.3424	0.3483	0.3627		0.6653	0.5861	0.5103

## Sheet: Fig. 1g
TGP3 concentration (μM)	Activity (nmol/min/mg)
2.5	2.01442	1.86938	1.86879
5	3.16955	3.37001	3.86772
10	4.25848	4.6026	3.66834
20	5.43334	5.7874	5.13022
50	9.49924	8.74102	9.8243
100	11.6751	10.8114	14.9066
250	21.6351	20.589	21.7078
400	27.9616	25.7409	22.1695
500	28.2482	28.1409	27.6633
800	35.8038	38.2558	37.1964

## Sheet: Fig. 3e
	Activity (%)
WT	92.64	92.43	114.93
C177S	6.81	6.5	7.4

## Sheet: Fig.4c
	Activity (%)
WT	92.64	92.43	114.93
K175A	122.41	172.04	144.42
M179A	165.64	211.06	159.42
N230A	60.19	67.18	71.27
N230D	99.97	95.18	88.52
N230F	35.79	36.66	38.35
N230W	27.19	30.56	33.96
S233A	87.5032	93.7307	97.4544
K235A	200.71	195.29	217.92
R238A	186.68	163.69	197.25
E275A	205.2	181.56	189.96
A279F	39.31	27	27.7
A279L	71.33	62.63	68.98
P361F	19.66	21.07	19.86
V362F	134.608	142.476	148.548
V409F	55.7	54.2	45.67
V409W	27.19	36.93	35.95
D442A	184.84	201.18	178.19
Q444A	167.98	184.78	177.02
R817W	86.98	59.49	59.58
I918Y	24.6	27.06	35.15
I921F	38.49	32.06	40.88
V925F	112.71	115.312	93.3172
I932F	120.021	113.915	122.244

## Sheet: Fig.5b
	Activity (%)
WT	92.64	92.43	114.93
S327A	0.04	0.03	0.02
S327C	7.39	7.86	7.07
D407A	7.68	8.27	9.26
D407N	22.08	21.95	21.56
H443N	0.38	0.37	0.38

## Sheet: Fig.5e
CHL/CHS con. (μM)	CHL/CHS, mol%	Log [CHL] or Log [CHS], mol%		CHL				CHS
0	-	-		101.987	103.563	94.4492		101.987	103.563	94.4492
0.5	0.002	-2.69897		94.6973	91.6882	91.1919		97.5513	95.9568	91.1732
1	0.003	-2.52288		104.221	97.9546	94.8276		109.421	102.229	97.1667
2	0.007	-2.1549		99.6732	92.9229	95.0944		115.519	106.907	103.048
5	0.017	-1.76955		99.6856	93.9776	93.4565		99.6112	103.836	105.207
10	0.033	-1.48149		99.5305	97.8926	95.69		99.5243	101.87	106.299
25	0.083	-1.08092		98.3083	93.382	94.232		98.6992	95.4791	104.736
100	0.33	-0.481486		86.9357	82.8284	87.3886		107.857	100.802	98.6247
500	1.67	0.222716		79.3167	77.716	78.1503		89.5601	82.0466	91.7441
1500	5	0.69897		60.3375	58.9539	58.8733		80.4893	87.7981	82.3568
One way ANOVA of CHL									One way ANOVA of CHS
Sidak's multiple comparisons test	Mean Diff.	95.00% CI of diff.	Significant?	Summary	Adjusted P Value				Sidak's multiple comparisons test	Mean Diff.	95.00% CI of diff.	Significant?	Summary	Adjusted P Value
0 vs. 0.5	7.47422	-0.210263602996250 to 15.1587036029963	No	ns	0.0602668				0 vs. 0.5	5.10622	-6.73962784138540 to 16.9520611747188	No	ns	0.860993
0 vs. 1	0.998937	-6.68554693632957 to 8.68342026966293	No	ns	0.999975				0 vs. 1	-2.93917	-14.7850145080521 to 8.90667450805210	No	ns	0.995485
0 vs. 2	4.10318	-3.58130693632958 to 11.7876602696629	No	ns	0.662894				0 vs. 2	-8.49168	-20.3375245080521 to 3.35416450805210	No	ns	0.295239
0 vs. 5	4.29344	-3.39104026966291 to 11.9779269363296	No	ns	0.608564				0 vs. 5	-2.88501	-14.7308545080521 to 8.96083450805211	No	ns	0.996062
0 vs. 10	2.29564	-5.38884693632959 to 9.98012026966292	No	ns	0.983425				0 vs. 10	-2.56446	-14.4103011747188 to 9.28138784138542	No	ns	0.998379
0 vs. 25	4.6926	-2.99188693632959 to 12.3770802696629	No	ns	0.495328				0 vs. 25	0.361943	-11.4839011747187 to 12.2077878413854	No	ns	1
0 vs. 100	14.2825	6.59799973033709 to 21.9669669363296	Yes	***	0.000111719				0 vs. 100	-2.42795	-14.2737911747188 to 9.41789784138542	No	ns	0.998939
0 vs. 500	21.6057	13.9212297303371 to 29.2901969363296	Yes	****	2.76457e-07				0 vs. 500	12.2164	0.370582158614591 to 24.0622711747188	Yes	*	0.0402914
0 vs. 1500	40.6118	32.9272863970038 to 48.2962536029963	Yes	****	4.29e-12				0 vs. 1500	16.4519	4.60610215861458 to 28.2977911747188	Yes	**	0.00312615
